# Supplementary material for: The Role of Deep Learning and Gait Analysis in Parkinson’s Disease: A Systematic Review
Source: Sensors (Basel). 2024 Sep 13;24(18):5957. doi: 10.3390/s24185957 (PMC11435660; doi:10.3390/s24185957)
Supplement: Supplementary file 1 [file sensors-24-05957-s001.zip]

Archive with 1 entries (1 files):
- sensors-3149502-supplementary.pdf
